# Supplementary material for: A Systematic Review of using Virtual and Augmented Reality for the Diagnosis and Treatment of Psychotic Disorders
Source: Curr Treat Options Psychiatry. 2023 Jun 14:1–21. Online ahead of print. doi: 10.1007/s40501-023-00287-5 (PMC10264872; doi:10.1007/s40501-023-00287-5)
Supplement: Supplementary file 1 — Supplementary file1 (XLSX 49 kb) [file 40501_2023_287_MOESM1_ESM.xlsx]

## Sheet: Table 1
	Table 1. Virtual reality for diagnosis of schizophrenia and treatment of positive symptoms and comorbid anxiety in psychotic disorders
	Author, Year; Location	Sample / Study Type	Age	Intervention
				VR Application	VR Equipment	Duration	Description	VR Component	Main Findings	Outcome Measures	Key Limitations	Quality Assessment Rating
	Du Sert, et. Al., 2018; Canada	Inpts and outpts with schizophrenia or schizoaffective disorder experiencing refractory AVH (n = 19) / RCT	M = 42.9, SD = 12.4	Tx of AVH	Unity 3D game engine; Morph 3D character system; Roland AIRA VT-3 voice transformer; SALSA with RandomEyes Unity 3D extension; Samsung GearVR head-mounted display; Samsung Galaxy S6 smartphone	7 sessions (45 min each)	VRT: pts created an avatar best resembling the most distressing person or entity to match a "persecutor" with a malevolent voice; TAU: received antipsychotic medication, usual meetings with clinicians	VR scenario had (1) session 1-3 focused on reproducing hallucinatory experiences and (2) session 4 emphasized self-esteem; in phase (1), pts used a first-person perspective to confront the avatar standing in the dark and entered dialogue to improve emotional regulation and assertiveness; phase (2) had pts express themselves and the avatar's feedback gradually became less abusive and more supporti…	VRT ↓ AVH, schizophrenia, and depressive symptoms ↑ improvement in beliefs about omnipotence and malevolence, quality of life	PSYRATS; BAVQ-R; PANSS; BDI-2; Quality of Life Enjoyment and Satisfaction Questionnaire - Short Form	The first weeks of VRT were the most anxiogenic for pts; symptom reduction only observed for 3 months after trials; treatment allocation was non-blinded; proven efficient psychological intervention for TRS may be a better comparison than TAU; sample size is too small; VRT requires "actor-like" qualities that may not accurately reflect real-world situations	Moderate
	Freeman, et. Al., 2016; United Kingdom	Pts with persecutory delusions (n = 30) / RCT	VRCT: M = 42.1, SD = 13.4; VRE: M = 40.6, SD = 14.4	Tx of delusional conviction	HMD; computer; tracking system	1 session (100 to 130 min)	VRCT: pts completed threat belief tests while dropping of safety-seeking behaviors via cognitive therapy; VRE: pts completed same tests but kept safety behaviors	Two VR environments: an underground train ride and a lift; both scenarios had gradations of difficulty by varying numbers of avatars placed around where the pt could walk	VRCT ↓ paranoia and delusional conviction, real-world distress, avoidance of other people	PANSS - positive subscale; PSYRATS - Delusions; Safety Behaviours Questionnaire - Persecutory Beliefs; BAI; BDI	Did not assess benefits of VRE; researchers and pts were not masked to randomisation allocations; skewed data due to progressive learning in VRCT; cannot ensure the dropping of safety behaviors; short-length VR and delusion assessment time; limited scenarios; not tailored to individuals; VR equipment is not portable and expensive	Weak
	Fusco, et. Al., 2018; Italy	Inpts with spectrum dx of psychotic disorders (n = 22) / RCT	M = 48	Tx of anxiety	HMD; headphones	16 sessions (45 min each)	PMR with VR: pts participated in (1) two 45 min sessions to recognize psycho-physical signs in threatening situations, and (2) ten total sessions to learn PMR technique with HMD Classic PMR: same as (1) but (2) had pts learn PMR with a classic relaxation setting	A VR scenario of a beach overlooking the ocean, with background music and a relaxing voice	Greater effects of PMR with VR ↓ anxiety; PMR with VR ↑ ability to stretch muscles, speed of relaxation	BAI; STAI Y-1	Small sample size	Moderate
	Gega, et. Al., 2013; United Kingdom	Outpts recovering from psychosis (n = 6) with social anxiety / Uncontrolled trial	20-36	Tx of social anxiety	VE on large screen monitor; joystick; 1.5 x 1.5 meter sized portable booth; camera with ambient lighting abilities and video recorder linked to a computer	24 sessions (60 min each)	CBT (first 12 sessions): individualed CBT with exposure VE (last 12 sessions): pts interact with 1) their inverse image projected on large monitor in enclosed booth 2) custom-scripted, filmed environments played in real time 3) characters in the film	VE used a library of one hundred specially scripted video clips depicting various social situations (2 - 10 minutes); videos include characters ranging from hostile, to rude, neutral, and friendly; noninteractive, familiar local scenes were also shown	CBT and VE ↓ social anxiety, paranoia, after 24 weeks ↔ negative or positive beliefs about self or others ↑ confidence to engage in real-life social interactions	Behavioral experiment forms; narrative data; Social Interaction Anxiety Scale; GPTS; BCSS	Four out of six pts felt the VE was not immersive and "not real"; no control group; acceptability of VR needs to be established by introducing it to a large cohort of pts and monitoring refusal/dropout rates	Weak
	Moritz, et. Al., 2014; Germany	Inpts and outpts with schizophrenia (n = 33) / Uncontrolled trial	M = 40.52, SD = 9.93	Tx of paranoia and delusional conviction	Unity 3D game software; DAZ-Studio 3D modeling software; Biovision hierarchial data animations; keyboard; virtual clock; speakers	1 session (15 min)	VR: pts familiarized with the procedure by walking a virtual street three times with a maximum duration of 5 minutes each time, as denoted by a clock displayed on the computer monitor; they were then tested on their ability to remember the idenity, location, and affect of avatar pedestrians with instant feedback	Two VR scenarios: in addition to 12 avatars in both, 6 novel characters were added; recognition tasks graded for confidence	VR ↓ paranoia symptoms, high-confidence errors ↔ depression, OCD symptoms	POD questionnaire	Confounding variables due to lack of control condition(s); did not examine sustainability of effects; did not determine the optimal "dosage" of VR for lasting paranoia reduction; did not differentiate between aspects of paranoia using PSYRATS; may not work for those with extreme biases and acute delusion severity	Weak
	Pot-Kolder, et. Al., 2018; Netherlands	Outpts with psychotic disorders (n = 116 ITT, 99 completed) / RCT	VR-CBT: M = 36.5, SD = 10; Control (TAU): M = 39.5, SD = 10	Tx of paranoia	Vizard software; Logitech F310 Gamepad, Sony HMZ-TI/T2/T3 HMD; 3DOF tracker	16 sessions (60 min each)	VR-CBT: pts navigated indivdualized virtual scenarios and attended sessions with supervised CBT-trained psychologists Tx as usual: pts received antipsychotic medication, regular contact with a psychiatrist and psychiatric nurse	Four VR social environments: a street, a bus, a café, and a supermarket; featured tailored avatars to match the paranoid fears of the pt; psychologists challenged suspicious thoughts, drop safety behavios, and test harm expectancies through VR	Greater effects of VR-CBT to ↓ momentary anxiety and paranoia, use of safety behaviors, ideas of persecution and social reference, self-stigmatisation; VR-CBT ↔ depression and anxiety, quality of life ↑ social functioning	ESM; Safety Behaviour Questionnaire-Persecutory Delusions; Green et al Paranoid Thoughts Scale; Social Interaction Anxiety Scale; BDI; Social and Occupational Functioning Assessment Scale; Manchester Short Assessment of Quality of Life; Internalized Stigma of Mental Illness Questionnaire; Brief Core Schema Scales; Davos Assessment of Cognitive Biases Scale; Brief Adherence Rating Scale; I-group P…	No active control group; long-term effects are unknown due to follow-up restricted to only 6 months later; technological limitations hinder conversational improvements; skewed data since sample population did not meet aimed number, and the most paranoid and avoidant pts did not participate	Moderate
	Rus-Calafell, et. Al., 2012; Spain	Pt with schizophrenia (n = 1) / Case-study of uncontrolled trial	30	Tx of social anxiety and awareness	SOSKITRAIN integrated VR program	24 biweekly sessions	Participant began with 4 baseline sessions comprised of target behaviors: (1) facial emotion recognition, (2) assertive behaviors, and (3) time spent on conversation. This was followed by 16 VR sessions during which the patient practiced target behaviors. There were then 4 follow-up sessions.	VR simulated daily situations (e.g. dealing with an angry museum security guard, negotiating with a manipulative friend over car driver's role to a party) for participant to practice specific behaviors while applying assertive behaviors, and conversational and instrumental skills	VR ↑ positive changes in facial emotion recognition, assertive behaviors, time spent on conversation, likelihood of behaving assertively during social interactions, overall social functioning ↓ negative symptoms, general psychopathology, social anxiety, social discomfort	PANSS; SADS; SFS; AI	Extremely small sample size	Weak
	Sorkin, et. Al., 2006; Israel	Pts with schizophrenia (n = 39) / Non-randomized controlled trial	M = 32.3, SD = 7.9	Dx of schizophrenia	3D glasses; head tracker; joystick	1 session (60 to 90 min)	VR: pts trained by (1) opening correct doors without movement, (2) navigating maze at desired speed, (3) practicing in game-like session; pts played actual game by using joystick to navigate and open doors	VR maze with two rooms: challenge and delay; challenge rooms had three doors (associated with up to three distinct features: shape, sound, and color) and one correct choice; delay rooms had one door	VR correctly dx 85% pts ↓ perseveration; WCST may better dx inability to problem solve, instead of inability to adjust to changes	PANSS; WCST; Physical measures: working memory and integration, navigation and strategy, and learning	Limited cognitive functions: only examined working memory in pts with schizophrenia; sample size too small to divide pts into clear subgroups; no clear definition of the "preservation" symptom	Moderate
	AVH auditory verbal hallucinations; BAI Beck Depression Inventory; BAVQ-R Beliefs About Voices Questionnaire-Revised; ↓ decreased; dx diagnosis; ESM Experience Sampling Method; HMD head mounted display; ↑ increased; ITT intent-to-treat; M mean; ↔ no effect; POD Paranoia, Obsessive-Compulsive and Depression; pts patients; PANSS Positive and Negative Syndrome Scale; PMR progressive muscle relaxatio…
	auditory verbal hallucinations		We list inpatient vs outpatient if the paper specifies
	beck anxiety inventory
	beck depression inventory		We list session duration and frequency if the paper specifies
	beliefs about voices questionnaire
	Decreased
	Diagnosis
	experience sampling method
	Head mounted display
	Increased
	Intent-to-treat
	mean
	No offect
	paranoia, obsesseive-compulsive and depression
	Patients
	positive and negative symptoms
	progressive muscle relaxation
	psychotic symptoms rating
	standard deviation
	state-trait anxiety
	Treatment
	treatment-resistant schizophrenia
	Virtual reality
	VR cognitive therapy
	VR exposure
	VR-assisted therapy
	wisconsin card sorting test

## Sheet: Table 2
	Table 2. Virtual reality for treatment of social and vocational skills in psychotic disorders
	Author, Year; Location	Sample / Study Type	Age	Intervention
				VR Application	VR Equipment	Duration	Description	VR Component	Main Findings	Outcome Measures	Key Limitations	Quality Assessment Rating
	Ku, et. Al., 2007; South Korea	Pts with schizophrenia (n = 10) / Uncontrolled trial	M = 28.8, SD = 9.07	Tx of social skills	Large screen, button and lever, Conitec Datasystems Corporation PC game engine	1 session	VE: based on daily situations. pts interact with avatars and environment, with a list of possible answers to choose from and a "helper" to provide instructions and feedback when pt falls into a negative situation	VE scenario consists of pt approaching a group of people, and completing tasks: (1) greetings and introduction, (2) managing conversation after thinking of possible topics, (3) listening and speaking, (4) ending the conversation	VE ↔ positive and negative syndrome scale; PANSS emotional withdrawal ↑ with social presence, perceived other's copresence; Silence-breaking time ↓ with an increased social presence ↔ on perception of other's presence, self-reported co-presence, other's co-presence perception	PANSS; silence-breaking time measurements; pt self-report on general opinions, usability, and presence	VE cannot adapt to all variations of symptoms, levels of cognitive and executive function, and social deficits of pts with schizophrenia	Weak
	Park, et. Al., 2011; South Korea	Inpts with schizophrenia (n = 91 ITT, 64 completed) / RCT	SST-VR: M = 28.1, SD = 7.7; SST: M = 31.2, SD = 7.7	Tx of memory and social awareness	Personal computer, Eye Trek FMD 250W; OLYMPUS HMD; InterTrax2 and IntersSense position trackers	10 semiweekly sessions (90 min each)	SST: pts trained in (1) five sessions focusing on conversational skills, (2) three sessions on assertiveness skills, (3) two sessions on emotional expression skills; therapist reviewed homework from previous training and role-played (using verbal, writing, picture, and video supplies) with pt while giving positive and corrective feedback; SST-VR: same procedure for (1) to (3), but role-plays used…	VR displayed first-person view of personal avatar and interactions with other avatars; parts of the conversation had multiple choice answers for pt to choose from; helper avatars provided positive and corrective feedback; pts were encouraged to use real execution (e.g. speaking, expressing emotion) towards avatars	Greater effect of SST-VR ↑ attendance, conversational skills, assertiveness, interest-in-participation; SST-VR ↔ positive, negative, general symptoms; Greater effect of SST ↑ nonverbal skills	PANSS; Trower's SBS; RAS; RCS; short version of SPSI-R; Interest-in-Participation Questionnaire	Helper avatar input may improve conversational skills (reciprocal nature of socialization) more than vocal and nonverbal skills (unidirectional); evaluation of eye gazes and facial expressions for nonverbal skills may have been disturbed by HMD placement; use of one rater may have biased behavioral ratings; reliability and validity of some scales are not confirmed	Strong
	Rus-Calafell, et. Al., 2012; Spain	Pt with schizophrenia (n = 1) / Case-study of uncontrolled trial	30	Tx of social awareness and social anxiety	SOSKITRAIN integrated VR program	24 biweekly sessions	Participant began with 4 baseline sessions comprised of target behaviors: (1) facial emotion recognition, (2) assertive behaviors, and (3) time spent on conversation. This was followed by 16 VR sessions during which the patient practiced target behaviors. There were then 4 follow-up sessions.	VR simulated daily situations (e.g. dealing with an angry museum security guard, negotiating with a manipulative friend over car driver's role to a party) for participant to practice specific behaviors while applying assertive behaviors, and conversational and instrumental skills	VR ↑ positive changes in facial emotion recognition, assertive behaviors, time spent on conversation, likelihood of behaving assertively during social interactions, overall social functioning ↓ negative symptoms, general psychopathology, social anxiety, social discomfort	PANSS; SADS; SFS; AI	Extremely small sample size	Weak
	Sohn, et. Al., 2016; South Korea	Outpts with schizophrenia, eight paranoid subtype, two undifferentiated subtype (n = 10 ITT, 9 completed) / Uncontrolled trial	M = 36.65, SD = 5.41	Tx of memory and occupational therapy	Three LX400LCD digital projectors; mouse; immersion room at SMG-SNU Boramae Medical Center	8 weekly sessions (35 min each)	VR-VRTP: before entering a scenario, pts received training in presenting a good image, greeting posture, smiling, and common verbal greetings with voice playback; pts chose predetermined answers onscreen and were given feedback with a final score at the end before proceeding to the two VR scenarios	Two VR scenarios: convenience store and market; at the convenience store, pts trained in payment, serving, problematic situations, arrangement of goods, and end with a final quiz score for each situation; at the market, pts trained in loading goods, inspection and arrangement of goods, serving, problematic situations, and a final quiz score for each section	VR-VRTP ↓ general psychosis symptoms ↑ personal and social performance, delayed and immediate recall	Manchester Scale; CGI-Severity; CGI-Improvement; PSP; HAM-D; ZDRS; BAI; WCST; Stroop Test-Executive Function; RCFT; Korean AVLT	Small sample size; relatively short program duration; no control group; did not adapt VR to varying severiites of the psychiatric symptoms of schizophrenia; medication changes were not controlled; recall scores may be biased due to learning effect	Moderate
	AI Assertion Inventory; AVLT Auditory Verbal Learning Test; BAI Beck Anxiety Inventory; BCSS Brief Core Schema Scales; CGI Clinical Global Impression; CBT cognitive behavior therapy; ↓ decreased; dx diagnosis; GPTS Green et al. Paranoid Thought Scales; HAM-D Hamilton Depression Rating Scale; ↑ increased; ITT intent-to-treat; M mean; ↔ no effect; pts patients; PSP Personal and Social Performance S…
		assertion inventory (AI)	Nowak, K.K., & Biocca, F. (2003). The effect of the agency and anthropomorphism on user's sense of telepresence, copresence, and social presence in virtual environments. Presence: Teleoperators and Virtual Environments 12:481-494	Bellack, A.S., Mueser, K.T., Gingerich, S., Agresta, J., 2004. Social Skills Training for Schizophrenia: A Step-By-Step Guide. Guilford Press, New York.
	beck anxiety inventory	Auditory Verbal Learning Test (AVLT)
	beck depression inventory	beck anxiety inventory	Increased
	beliefs about voices questionnaire	Brief Core Schema Scales BCSS	Decreased
	Decreased	clinical global impression (cgi)	No effect
	Diagnosis	cognitive behavior therapy	Intent-to-treat
	experience sampling method	Decreased	Mean
	Head mounted display	Diagnosis	Standard deviation
	Increased	Green et al. Paranoid Thought Scales GPTS	Patients
	Intent-to-treat	Hamilton Depression Rating Scale (HAM-D)	Diagnosis
	mean	Increased	Treatment
	No offect	Intent-to-treat	Virtual reality
	paranoia, obsesseive-compulsive and depression	Mean	Wisconsin Sorting Test
	Patients	No effect
	positive and negative symptoms	Patients
	progressive muscle relaxation	Personal and Social Performance Scale (PSP)
	psychotic symptoms rating	Rathus Assertiveness schedule (RAS)
	standard deviation	Relationship Change Scale (RCS)
	state-trait anxiety	Rey-Osterrieth Complex Figure Test (RCFT)
	Treatment	social anxiety and distress scale(SADS)
	treatment-resistant schizophrenia	social behavior scales (SBS)
	Virtual reality	social functioning scale (SFS)
	VR cognitive therapy	Social problem solving inventory-revised (SPSI-R)
	VR exposure	social skills training (SST)
	VR-assisted therapy	social skills training using VR-role playing (SST-VR)
	wisconsin card sorting test	Standard deviation
		Treatment
		virtual environment VE
		Virtual reality
		virtual reality-based vocational rehabilitation training (VR-VRTP)
		Wisconsin Sorting Test
		Zung Depression Rating Scale (ZDRS)

## Sheet: Table 3
	Table 3. Virtual reality for treatment of cognition in psychotic disorders
	Author, Year; Location	Sample / Study Type	Age	Intervention
				VR Application	VR Equipment	Duration	Description	VR Component	Main Findings	Outcome Measures	Key Limitations	Quality Assessment Rating
	Amado, et. Al., 2016; France	Outpts with schizophrenia (n = 10 ITT, 8 completed) / Pilot cohort study	M = 38.6, SD = 12.1	Tx of memory and spatial navigation	LMC Unit virtual Parisian town; joystick; Simulamem simulation software	12 weekly sessions (90 min each)	VR: pts familiarized themselves with the imaginary town, then planned navigation to optimize efficiency while performing various tasks; pts found routes using a Parisian subway map; last 6 sessions had two clinicians read aloud scripts to verbalize navigation instructions; final session included program feedback and satisfaction questionnaire, no VR	Two versions of VR town: in both environments, pts navigated collectively while memorizing itineraries and planning different actions; homework given to enforce VR session themes; the second version of the town was enriched with more landmarks (e.g. travel agency, cinema, restaurant, florist)	VR ↑ clinical and functionality, improvements in attention, working memory, prospective and retrospective memory ↔ on planning	BPRS; GAF; EAS; S-QOL; SERS; D2 cancellation test; WAIS-3; Grober and Buschke verbal learning test; Zoo map test; BADS; RCFT	Did not examine prospective and retrospective VR tasks; small sample size; did not control for tx outside of VR	Weak
	Chan, et. Al., 2010; China (Hong Kong)	Inpts with schizophrenia with moderate cognitive impairment (n = 29 ITT, 27 completed) / RCT	VR: M = 66.41, SD = 6.20; control: M = 65.87, SD = 5.54	Tx of memory and social awareness	IREX program in Gesture Xtreme VR system; single-camera vision-based tracking system	10 biweekly sessions (30 min each)	VR: patients experienced two VR cognitive traning activities (ball and bird vs shark bait) via a 2D VR system (IREX). Patients experienced 10 sessions, each granting 15 minutes per scenario . Control participants attended regular occupational therapy programs at the facility and were transitioned to the VR scenario 3 months later.	IREX users wore red gloves in front of a demarcated area vieweing a large screen that displayed a simulated task. The pt's video captured image is displayed on the same screen as the animations, with interaction between both parties within the virtual environment.	VR ↑ cognitive functioning in repetition and memory	Cognistat; SSQ; VQ	Small sample size; recruited participants from a single site; more lack of controll interventions; confounding factors were not controlled (e.g. severity of positive and negative symptoms); lack of follow-up assessment	Strong
	da Costa, et. Al., 2004; Brazil	Pts with schizophrenia and medicated (n = 4 ITT, 3 completed) / Uncontrolled trial	M = 42.25, SD = 8.7	VR adaptability and tx of memory	Unified Modeling Language (UML) in AVIRC design; Virtual Reality Modeling Language (VRML) supported by Internet Space Builder; Internet Scene Assembler software in JavaScript; Pentium based 19” flat screen computer; video accelerated device; I-Glasses head mounted display	1 session	Pts evaluated personal aspects and experience of schizophrenia. In the second session, pts described their motivations to continue experiment participation and feelings of the environment. The last session had pts compare their experience using a flat-screen versus I-glasses.	Patients navigated an immersive, virtual city with built-in tasks for cognitivive rehabilitation purposes	Pts accepted VE usage; VR ↑ motivation on reacquiring skills	Pt self-report on virtual environment usability via technical, physicial, and emotional levels	VR assosciated hardware is expensive and may be difficult to acquire; few tools that support virtual scene construction and include multi-sensory channels interaction; did not examine psychoanalytic view of schizophrenia; length of study is insufficient to observe the time to reqacuire skills	Weak
	La Paglia, et. Al., 2013; Italy	Outpts with schizophrenia (n = 12) / RCT	VRCT: M = 31, SD = 14.6; IPT control: M = 35, SD = 9.9	Tx of memory and occupational therapy	NeuroVr 2.0 software; HMD; trackers; computer; joypad	10 weekly sessions (90 min each)	VR group: Pts were exposed to virtual attention and executive-function training using hierarchial sequences of tasks in a park, valley, beach, and supermarket. IPT Control Group: pts participate in group therapy program organized in five subprograms, including: (1) cognitive differentiation, (2) social perception, (3) verbal communication,	Park (sustained attention): Pts were asked to catch footballs during irregular time intervals. Valley (selective attention): Pts were required to identify and pick up a particular type of flower. Beach (selective and divided attention): Pts picked up particular types of bottles (first only glass bottles, then both green glass bottles and red cap bottles). Supermarket (executive function): Pts col…	VRCT ↓ cognitive deficits, time of execution, perseverative errors ↑ performance in divided attention tasks, sustained attention, planning, executive functioning; IPT ↑ performance in divided attention tasks	MMSE; FAB; TMT Forms A, B, and B-A; ToL; Memory Battery; WCST; Stroop Color Word Test	Small sample size; control group is more exposed to daily activites, which may contribute to a confounding bias in recruitment	Moderate
	La Paglia, et. Al., 2016; Italy	Outpts with schizophrenic disorders dx (n = 15) / RCT	VRCT: M = 29, SD = 12.05; IPT control: M = 35, SD = 9.9	Tx of sustained attention	NeuroVr 2.0 software; HMD; trackers; computer; joypad	10 weekly sessions (90 min each)	VRCT: pts perform VR attention training activities with hierarchical sequences of tasks in a VE. IPT Control Group: pts participate in group therapy program organized in five subprograms, including: (1) cognitive differentiation, (2) social perception, (3) verbal communication,	Three VE: (1) park with sustained attention task where pt caught footballs at irregular time intervals, (2) valley with selective attention task where pt identified and picked up specific flowers, (3) beach with selective and divided attention task where pt picked up particular type of bottles and go to a kiosk for a virtual meal	VRCT ↑ performance in divided attention tasks, cognitive functioning, planning, and sustained attention; IPT ↑ performance in divided attention tasks	MMSE; FAB; TMT Forms A, B, and B-A; ToL; Memory Battery; WCST	Small sample size	Moderate
	Shimizu, et. Al., 2017; Japan	Pts with schizophrenia (n = 8) / Controlled, single-blind, crossover study	M = 46.7, SD = 13.7	Tx of frontal lobe function	Nintendo Wii Sports Resort	24 weekly sessions (60 min each)	Eight pts engaged in interactive sports video games (IVG). Pre- and post-intervention measurement were administered. Control period had pts participate in a standard occupational therapy program over the same time period and frequency one year later.	VR was administered through Wii Sports equipment. Fine movements were tracked via Wii remote control and large full-body movements were made in front of a screen.	IVG exercise ↑ prefrontal cortex activation, quality of life	FAB; fNIRS; HRQoL; behaviorally-assessed physical functioning measurements	Short duration of intervention; small sample size	Moderate
	Tsang, et. Al., 2013; China (Hong Kong)	Inpts with schizophrenia and medicated based on severity (n = 95 ITT, 75 completed) / RCT	VRG: M = 39.6, SD = 7.96; TAG: M = 40.76, SD = 9.19; CG: M = 41.56, SD = 9.94	Tx of cognition to improve vocational skills	Pentium IV CPU 2.40 GHz with Windows 2000+; joystick; keyboard; mouse; 38"-LCD monitor, stereo speakers	10 sessions	Pts completed three training modules for a sales position: pre-trainee, trainee, and sales level. Each module included problem solving tasks (e.g. sorting/checking clothes at the sales level) and simulated conversations between managers and customers.	The VR environment had complete control and consistency in the delivery of hierarchical and repetitive challenges. Immediate feedback on performance was given, which improved self-awareness.	Greater effects of VRG ↑ executive functioning, on-site performance, self-efficacy ↔ cognitive functioning	BNCE; DVT; RBMT; WCST-Computer Version 4; VCRS; on-site test	Small sample size (recommended n > 90); short duration of training; treatment effects were not consistently maintained; no wait-listed control group; did not include outpts or pts with different diagnoses; social outcomes (e.g. perceived quality of life) was not included	Strong
	Kimhy, et. Al., 2015; United States of America	Outpts with schizophrenia or related disorders (n = 33 ITT, 26 completed) / RCT	AE: M = 36.56, SD = 10.37; TAU: M = 37.24, SD = 9.85	Tx of BDNF and cognition with exercise	Kinect for Xbox 360 game system, Microsoft, Your Shape Fitness volved 2012, Ubisoft	36 sessions (60 min each), 3x/week	The intervention group attended a 12-week aerobic exercise (AE) training using active-play video games. The control group received standard psychiatric treatment.	AE training program per the American College of Sports Medicine and federal guidelines was administered to intervention group. Intervention pts performed activities that expend 3.0 to 5.9 units of energy at rest with trainer guidance. Activities started with a 10-min trainer-led warm-up, followed by a 45-min AE workout (non-immersive VR, ex-xbox kinect) with equipment, and ended with a 5-min cool…	AE ↑ performance of VO2 peak, neurocognitive functioning ↔ BDNF	SAPS/SANS; BAI; BDI; cardiopulmonary exercise test; venous blood sample; MCCB	Sample size too small for genetic analysis; did not evaluate healthy controls; did not examine the interplay of BDNF Val66Met polymorphism on AE; did not include AE-related social interactions	Strong
	AE aerobic exercise; BADS Battery for Assessment of Dysexecutive Syndrome; BAI Beck Anxiety Inventory; BDI Beck Depression Inventory; BDNF brain-derived neurotrophic factor; BNCE Brief Neuropsychological Cognitive Examination; BPRS Brief Psychiatric Rating Scale; CG conventional group; ↓ decreased; dx diagnosis; DVT Digit Vigilance Test; FAB Frontal Assessment Battery; fNIRS functional near-infra…
	P. Greef, W. Ijsselsteijn, Social Presence in the PhotoShare Tele-Application, in PRESENCE 2000-Third International Workshop on Presence, Delft, Holanda, 2000
	aerobic exercise training (AE)
	Battery for assessment of dysexecutive syndrome (BADS)
	beck anxiety inventory (BAI)
	Beck depression inventory (BDI)
	Brain-derived neurotrophic
	Brain-derived neurotrophic factor BDNF
	Brief Neuropsychological Cognitive Examination BNCE
	brief psychiatric rating scale (bprs)
	Conventional group CG
	Decreased
	Diagnosis
	Fdigit Vigilance Test DVT
	Frontal Assessment Battery (FAB)
	global assessment functioning scale (GAF)
	Increased
	Integrated Psychological Treatment (IPT)
	Intent to treat
	MACTRICS Consensus Cognitive Battery (MCCB)
	mean
	Mini Mental State Examination (MMSE)
	Neurobehavioral cognitive status examination (Cognistat)
	no effect
	patients
	Rey-Osterrieth Complex Figure Test (RCFT)
	Rivermead Behavioural Memory Test RBMT
	Scales for Assessment of Positive and Negative Symptoms (SAPS/SANS)
	schizophrenia questionnaire for quality of life (S-QOL)
	self-esteem rating scale (SERS)
	Simulator sickness questionnaire (SSQ)
	social autonomy scale (EAS)
	standard deviation
	Therapist administered group TAG
	Tower of London test (ToL)
	Trail Making Test (TMT)
	treatment
	treatment as usual TAU
	Virtual environment VE
	virtual reality
	Virtual reality cognitive training (VRCT)
	Vocational Cognitive Rating Scale VCRS
	Vocational training group VRG
	Volitional questionnaire (VQ)
	Wechsler Adult Intelligence Scale 3rd edition (WAIS-3)
	Wisconsin Card Sorting Test (WCST)

## Sheet: Table 4
	Table 4. Virtual reality for improvement of physical fitness in psychotic disorders
	Author, Year; Location	Sample / Study Type	Age	Intervention
				VR Application	VR Equipment	Duration	Description	VR Component	Main Findings	Outcome Measures	Key Limitations	Quality Assessment Rating
	Jo, et. Al., 2018; South Korea	Inpts with schizophrenia (n = 4 ITT, 2 completed) / Uncontrolled trial	53 & 61	Tx/research of physical fitness and mobility	Nintendo Wii-Fit software, balance board, console	24 sessions (35 min each) 3x/week	Interventions and assessments were taken of participants at the same time of day in the morning. A 10-m walking test assessed pts mobility and senior fitness test (SFT) assessed basic functional movements. The VRE intervention was administered through Wii-fit.	B phase: 8 weeks, Nintendo Wii-fit software for body composition and reaction times. SFT and 10-m walking test.	VRE ↑ cardiovascular endurance ↔ upper and lower body strength, balance, gait	SFT; 10-m walking test; body composition and reaction time measurements;	Extremely small sample size; medication may have contributed to exercise performance	Weak
	Campos, et. Al., 2015; Portugal	Outpts with schizophrenia (n = 32 ITT, 29 completed) / Non-randomized controlled trial	EG: M = 39.77, SD = 9.2; TAU: M = 39.0, SD = 5.6	Tx of physical fitness	Microsoft Kinect	16 biweekly sessions (20 min each)	Participants were assessed pre- and post-intervention in functional mobility, functional fitness, motor neurological soft signs, hand grip strength, static balance, and schizophrenia-related symptoms.	Two-dimensional VR exercise games related to the grape: harvest, run, and stomping.	Exergame ↑ motivation to exercise, confidence in motor ability ↔ attrition rates, physical fitness outcomes	Baecke Modified Physical Activity Questionnaire; acceptability questionnaire; TUG; SFT; Brief Motor Scale; digital dynamometer; force plate; Trail Making Test A&B; PSP; PANSS	Short duration of intervention; technical support is necessary for exergame usage; small sample size	Strong
	Kimhy, et. Al., 2015; United States of America	Outpts with schizophrenia or related disorders (n = 33 ITT, 26 completed) / RCT	AE: M = 36.56, SD = 10.37; TAU: M = 37.24, SD = 9.85	Tx of BDNF and cognition with exercise	Kinect for Xbox 360 game system, Microsoft, Your Shape Fitness volved 2012, Ubisoft	36 sessions (60 min each), 3x/week	The intervention group attended a 12-week aerobic exercise (AE) training using active-play video games. The control group received standard psychiatric treatment.	AE training program per the American College of Sports Medicine and federal guidelines was administered to intervention group. Intervention pts performed activities that expend 3.0 to 5.9 units of energy at rest with trainer guidance. Activities started with a 10-min trainer-led warm-up, followed by a 45-min AE workout (non-immersive VR, ex-xbox kinect) with equipment, and ended with a 5-min cool…	AE ↑ performance of VO2 peak, neurocognitive functioning ↔ BDNF	SAPS/SANS; BAI; BDI; cardiopulmonary exercise test; venous blood sample; MCCB	Sample size too small for genetic analysis; did not evaluate healthy controls; did not examine the interplay of BDNF Val66Met polymorphism on AE; did not include AE-related social interactions	Strong
	Leutwyler, et. Al., 2018; United States of America	Pts with schizophrenia or schizoaffective disorder (n = 40; 28 completed) / RCT	EG: M = 37, SD = 6.8; TAU: M = 38, SD = 11.6	Tx of physical fitness	Kinect for Xbox 360 game system	6 sessions (30 min each)	Intervention participants played an active video game, control participants played a sedentary video game.	Active video games included Kinect Sports (bowling, baseball, skiing), Kinect Dance Central 2, Kinect Adventures, and Kinect Your Shape Fitness Evolved. Participants engaged in groups of three or four at a time.	Exergame ↔ walking speed	SPPB	Short duration of intervention; small sample size	Strong
	Leutwyler, et. Al., 2015; United States of America	Outpts with schizophrenia or schizoaffective disorder (n = 20) / Cohort study	M = 60.3, SD = 4.4	Tx of physical fitness	Kinect for Xbox 360 game system	6 sessions (30 min each)	A demographic questionnaire was assessed through the Yale Physical Activity Survey (YPAS) reporting on (1) vigorous activity (2) leisurely walking (3) moving on feet (4) standing (5) sitting. The participants completed active video games on Kinect and wore an armband when not testing.	There were multiple Kinect sports games. Participants wore SenseWear Pro armbands for 7 days between week 1 and week 2 and again from week 5 and week 6. Adherence measured with total possible minutes of 180.	IVG exercise ↑ self-reported physcial activity intensity ↓ sedentary activity during program	YPAS; SWA	Short duration training; sample included majority male participants; no control group; games played were not standardized	Weak
	Shimizu, et. Al., 2017; Japan	Pts with schizophrenia (n = 8) / Controlled, single-blind, crossover study	M = 46.7, SD = 13.7	Tx of frontal lobe function	Nintendo Wii Sports Resort	24 weekly sessions (60 min each)	Eight pts engaged in interactive sports video games (IVG). Pre- and post-intervention measurement were administered. Control period had pts participate in a standard occupational therapy program over the same time period and frequency one year later.	VR was administered through Wii Sports equipment. Fine movements were tracked via Wii remote control and large full-body movements were made in front of a screen.	IVG exercise ↑ prefrontal cortex activation, quality of life	FAB; fNIRS; HRQoL; behaviorally-assessed physical functioning measurements	Short duration of intervention; small sample size	Moderate
	↓ decreased; dx diagnosis; EG exergame intervention group; ↑ increased; ITT intent-to-treat; IVG interactive sports video game; M mean; ↔ no effect; pts patients; PSP Personal and Social Performance Scale; PANSS Positive and Negative Syndrome Scale; RCT randomized controlled trial; SFT Senior Fitness Test; SWA SenseWear Pro armband; SPPB Short Physical Performance Battery; SD standard deviation; …
	decreased
	diagnosis
	exergame intervention group (EG)
	frontal assessment battery (FAB)
	functional near-infrared spectroscopy (fNIRS)
	Health-related quality of life scale (HRQoL)
	increased
	intent-to-treat
	interactive sports video game (IVG)
	mean
	no effect
	patients
	personal and social performance scale (PSP)
	positive and negative syndrome scale (PANSS)
	randomized controlled trial RCT
	senior fitness test (SFT)
	SenseWear Pro armbandTM (SWA)
	short physical performance battery (SPPB)
	standard deviation
	timed up and go test (TUG)
	treatment
	treatment as usual (TAU)
	virtual reality
	virtual reality exercise VRE
	Yale Physical Activity Scale (YPAS)

## Sheet: Demographics
																															medication
									Diagnoses						Age		Gender		Race				Relationships					Employment				antipsychotic
		Enrolled (includes control + treatment)	drop-out	lost to fu	Number analyzed	controls	VR treatment for psychotic pt	early psychosis	schizophrenia	psychosis NOS	schizoaffective	delusional d/o	Depressive symptoms	Anxiety	Mean age	Age range	male	female	Caucasian	Black/African	Asian	non-white	single	married/common law	divorced	dating/other	Schooling (years)	Employed	Unemployed	Retired	antipsychotics- does not specify	typical	atypical	clozapine	Other	inpatient	outpatient	ASE	"reality" of VR	Interest
1	du Sert, et. Al., 2018; Canada	19	4	3	15	7	15		12	0	3	0	unknown	unknown	42.9	24-62	10	5	13	unknown	unknown	2	12	1	2	unknown	13.7	unknown	unknown	unknown	25	3	14	8	unknown	yes	yes	Noteworthily, the two first weeks are the most anxiogenic for patients.
2	Freeman, et. Al., 2016; United Kingdom	30	0	0	30	15	15		20	5	3	2	25	29	41.35	unknown	16	14	29	unknown	unknown	1	unknown	unknown	unknown	unknown	unknown	1	27	1	unknown	unknown	unknown	unknown	unknown	unknown	unknown	unknown
3	Fusco, et. Al., 2018; Italy	22	0	0	22	11	11		unknown, 22 with "psychosis"	unknown	unknown	unknown	unknown	unknown	48	unknown	13	9	unknown	unknown	unknown	unknown	10	3	9	unknown	unknown	unknown	unknown	unknown	unknown	unknown	unknown	unknown	unknown	yes	no	unknown
4	Moritz, et. Al., 2014; Germany	33	unknown	unknown	33	0	33		33	0	0	0	unknown	unknown	40.52	unknown, recruited for 18-65	21	12	unknown	unknown	unknown	unknown	unknown	unknown	unknown	unknown	11.68	unknown	unknown	unknown	33	unknown	unknown	unknown	mood stabilizer	yes	yes	unknown
5	Pot-Kolder, et. Al., 2018; Netherlands	116	13	17	116	58	58		95	14	6	1	unknown	unknown	38	unknown	82	34	76	unknown	unknown	unknown	unknown	unknown	unknown	unknown	unknown	unknown	unknown	unknown	111	unknown	unknown	unknown	32 on antidepressants	0	116	none
6	Sorkin, et. Al., 2006; Israel	60	unknown	unknown	60	21	39		39	0	0	0	unknown	unknown	32.3	unknown	60	0	unknown	unknown	unknown	unknown	unknown	unknown	unknown	unknown	10.6	unknown	unknown	unknown	unknown	5 LAI on haldol or fluphenazine	risperidone + olanzapine... mean daily dose equivalent to 414 mg of chlorpromazine	no	unknown	unknown	unknown	unknown
7	Gega, et. Al., 2013; United Kingdom	6	0	0	6	0	6	6	0	0	0	0	0	6	unknown	20-36	6	0	unknown	unknown	unknown	unknown	4	1	unknown	1	unknown	3	3	unknown	5	0	0	0	unknown	0	6	none	Some patients perceived the virtual environments as ‘‘not real’’ and commented that they were less useful than real life. Knowing that the virtual environments are ‘‘not real’’ may prevent patients from feeling anxious; therefore, a powerful enough sense of presence and immersion is needed to overcome cognitive barriers (feeling that the situation is real despite knowing that it is not). A sense …
8	Ku, et. Al., 2007; South Korea	10	0	0	10	0	10	0	10	0	0	0	0	0	28.8	28.8+/- 9 years	5	5	0	0	10	0	unknown	unknown	unknown	unknown	unknown	unknown	unknown	unknown	unknown	unknown	unknown	unknown	unknown	unknown	unknown	none
9	Park, et. Al., 2011; South Korea	91	27	0	64	31	33	0	64	0	0	0	0	0	29.65	18-45	34	30	0	0	64	0	unknown	8	unknown	56 Not married	unknown	unknown	unknown	unknown	70	11	59	unknown	4 antidepressants 16 benzos	64	0	none		As hypothesized, patients who received SST-VR recorded higher interestin-participation scores than SST-TR participants… Some previous studies reported that motivation accounted for the relationship between social functioning and cognition in schizophrenia (Barch, 2005; Nakagami et al., 2008)....Therefore, the motivational superiority of SST-VR can play an additional role in improving social skill…
10	Rus-Calafell, et. Al., 2012; Spain	1	0	0	1	0	1	0	1	0	0	0	0	0	30	unknown	0	1	unknown	unknown	unknown	unknown	unknown	unknown	unknown	unknown	unknown	unknown	unknown	unknown	unknown	unknown	unknown	unknown	unknown	unknown	unknown	no
11	Sohn, et. Al., 2016; South Korea	10	1	0	9	0	9	0	9	0	0	0	0	0	36.65	20-55	5	4	0	0	9	0	9	0	0	0	unknown	1	8	0	unknown	unknown	unknown	unknown	unknown	unknown	9	unknown
12	Amado, et. Al., 2016; France	10	2	1	8	0	8	0	5	0	3	0	3	0	38.6	unknown	7	1	unknown	unknown	unknown	unknown	unknown	unknown	unknown	unknown	unknown	unknown	unknown	unknown		1	7	2	3	0	8	unknown
13	Chan, et. Al., 2010; China (Hong Kong)	29	2	0	27	15	12	0	27	0	0	0	0	0	66.14	>=60	18	9	0	0	27	0	unknown	unknown	unknown	unknown	9.73	unknown	unknown	unknown	unknown	unknown	unknown	unknown	unknown	27	unknown	No simulator sickness
14	da Costa, et. Al., 2004; Brazil	4	1	0	4	0	4	0	4	0	0	0	0	0	45.25	37-57	3	1	unknown	unknown	unknown	unknown	unknown	unknown	unknown	unknown	unknown	unknown	unknown	unknown	unknown	unknown	unknown	unknown	unknown	unknown	unknown	No simulator sickness
15	La Paglia, et. Al., 2013; Italy	12	0	0	12	6	6	0	12	0	0	0	0	0	33	unknown	unknown	unknown	unknown	unknown	unknown	unknown	unknown	unknown	unknown	unknown	unknown	unknown	unknown	unknown	unknown	unknown	unknown	unknown	unknown	0	12	unknown
16	La Paglia, et. Al., 2016; Italy	15	0	0	15	6	9	0	15	0	0	0	0	0	31.4	unknown	12	3	unknown	unknown	unknown	unknown	unknown	unknown	unknown	unknown	unknown	unknown	unknown	unknown	unknown	unknown	unknown	unknown	unknown	0	15	unknown
17	Shimizu, et. Al., 2017; Japan	12	4	1	8	7	8	0	8	0	0	0	0	0	46.7	22-64	6	2	0	0	8	0	unknown	unknown	unknown	unknown	unknown	unknown	unknown	unknown	unknown	unknown	unknown	unknown	unknown	unknown	unknown	unknown
18	Tsang, et. Al., 2013; China (Hong Kong)	95	14	6	75	50	25	0	75	0	0	0	0	0	40.64	18-55	33	42	0	0	75	0	unknown	unknown	unknown	unknown	unknown	unknown	75	unknown	0	24	51	unknown	unknown	75	0	unknown
19	Kimhy, et. Al., 2015; United States of America	33	7	0	33	17	16	0	26	0	7	0	15	10	16.5046	18-55	21	12	8	12	4	9	unknown	unknown	unknown	unknown	unknown	unknown	unknown	unknown	33	unknown	unknown	unknown	13	0	33	none
20	Jo, et. Al., 2018; South Korea	4	2	0	2	0	2	0	2	0	0	0	0	0	56.5	53-61	2	0	0	0	2	0	unknown	unknown	unknown	unknown	unknown	unknown	unknown	unknown	unknown	unknown	unknown	unknown	unknown	2	0	unknown	As one’s surrounding environment is one of the factors known to influence human movement performance based on the concept of affordance, VR can provide a surrounding environment that is more accommodating than a real environment experience to individuals who live in restricted living environments. As one’s environment becomes more accommodating thereby affording for optimal performance, individua…
21	Campos, et. Al., 2015; Portugal	32	3	0	29	16	13	0	29	0	0	0	0	0	39.385	18-65	21	8	unknown	unknown	unknown	unknown	25	1	3	unknown	8.9	unknown	unknown	unknown	yes	unknown	unknown	unknown	unknown	0	29	unknown
22	Leutwyler, et. Al., 2018; United States of America	40			28	15	13	0	28	0	unknown	0	0	0	38	20-54	24	4	unknown	unknown	unknown	unknown	unknown	unknown	unknown	unknown	unknown	unknown	unknown	unknown	unknown	unknown	unknown	unknown	unknown	unknown	unknown	unknown
23	Leutwyler, et. Al., 2015; United States of America	20	unknown	unknown	20	0	20	0	20	0	0	0	0	0	60.3		16	4	12	3	1	unknown	unknown	unknown	unknown	unknown	unknown	unknown	unknown	unknown	unknown	unknown	unknown	unknown	unknown	0	20	unknown
		704	80	28	627	275	366	6	534	19	22	3	43	45	40.0268	0	415	200	138	15	200	12	60	14	14	1	10.922	5	113	1	277	39	131	10	16	168	248	0
